# Supplementary material for: Predictive Limitations of the Geriatric Trauma Outcome Score: A Retrospective Analysis of Mortality in Elderly Patients with Multiple Traumas and Severe Traumatic Brain Injury
Source: Diagnostics (Basel). 2025 Feb 28;15(5):586. doi: 10.3390/diagnostics15050586 (PMC11899710; doi:10.3390/diagnostics15050586)
Supplement: Supplementary file 1 [file diagnostics-15-00586-s001.zip]

Archive with 1 entries (1 files):
- diagnostics-3467794-supplementary.pdf
